# Supplementary material for: Aerosol Mycobacterium tuberculosis Infection Causes Rapid Loss of Diversity in Gut Microbiota
Source: PLoS One. 2014 May 12;9(5):e97048. doi: 10.1371/journal.pone.0097048 (PMC4018338; doi:10.1371/journal.pone.0097048)
Supplement: Table S1 — Time points assayed and time of death for each mouse. Stool samples were collected every week post-infection. From these specimens, we selected samples from the first two weeks post-infection, the last two weeks prior to death and once per month in between for sequencing analysis. Time is given in days relative to infection. (XLSX) [file pone.0097048.s003.xlsx]

## Sheet: Sheet1
Mouse ID	Time points sampled (days)	Time of Death (day)
1	-5, -1, 0, 6, 13, 34, 55, 75, 81	95
2	-5, -1, 0, 6, 13, 34, 69, 95, 123, 150, 158, 162	179
3	-5, -1, 0, 6, 13, 34, 69, 95, 102	106
4	-5, -1, 0, 6, 13, 34, 55, 81	89
5	-5, -1, 0, 6, 13, 34, 69, 95, 102	106
