# Supplementary material for: Aerosol Mycobacterium tuberculosis Infection Causes Rapid Loss of Diversity in Gut Microbiota
Source: PLoS One. 2014 May 12;9(5):e97048. doi: 10.1371/journal.pone.0097048 (PMC4018338; doi:10.1371/journal.pone.0097048)
Supplement: Table S2 — Differentially abundant OTUs in pre-infected samples and post-infected samples. A q-value cutoff of q<0.01 was used. (XLSX) [file pone.0097048.s004.xlsx]

## Sheet: Sheet1
OTU	mean(pre-infection)	variance(pre-infection)	stderr(pre-infection)	mean(post-infection)	variance(post-infection)	stderr(post-infection)	p-value	q-value	# sequences in OTU	Phylum (% confidence)	Class (% confidence)	Order (% confidence)	Family (% confidence)	Genus (% confidence)	Species (% confidence)
Otu0540	0.001565	2.8e-05	0.001376	0	0	0	0	0	123	Firmicutes(100)	Clostridia(100)	Clostridiales(100)	Ruminococcaceae(100)	unclassified(96)	unclassified(96)
Otu2122	0.000726	1e-06	0.000217	4.3e-05	0	3.3e-05	0	0	69	Firmicutes(100)	Clostridia(100)	Clostridiales(100)	Lachnospiraceae(100)	Coprococcus(98)	otu_2107(98)
Otu2493	0.000885	1e-06	0.000248	4.3e-05	0	4.3e-05	0	0	98	Firmicutes(100)	Clostridia(100)	Clostridiales(100)	Lachnospiraceae(100)	Clostridium(99)	Clostridium_bolteae(95)
Otu2495	0.001134	1e-06	0.000241	0.000159	0	5.1e-05	0	0	140	Firmicutes(100)	Clostridia(100)	Clostridiales(100)	Lachnospiraceae(100)	unclassified(100)	unclassified(100)
Otu2506	0.000907	1e-06	0.000241	0.000106	0	5.6e-05	0	0	93	Firmicutes(100)	Clostridia(100)	Clostridiales(100)	Lachnospiraceae(100)	Ruminococcus(82)	unclassified(81)
Otu2514	0.002064	1.6e-05	0.001029	1.1e-05	0	1.1e-05	0	0	166	Firmicutes(100)	Clostridia(100)	Clostridiales(100)	Ruminococcaceae(100)	Clostridium(100)	otu_2166(100)
Otu2637	0.002949	4e-06	0.000504	0.000213	0	6.4e-05	0	0	312	Firmicutes(100)	Clostridia(100)	Clostridiales(100)	Catabacteriaceae(100)	otu_1998(100)	unclassified(100)
Otu2638	0.001338	3e-06	0.000425	0.000191	1e-06	0.00013	0	0	160	Firmicutes(100)	Clostridia(100)	Clostridiales(100)	Lachnospiraceae(100)	otu_2087(100)	unclassified(100)
Otu2648	0.000658	1e-06	0.000287	4.3e-05	0	3.3e-05	0	0	65	Firmicutes(100)	Clostridia(100)	Clostridiales(100)	Lachnospiraceae(100)	otu_2087(100)	unclassified(100)
Otu2650	0.002835	1.4e-05	0.000982	7.4e-05	0	3.3e-05	0	0	251	Firmicutes(100)	Clostridia(100)	Clostridiales(100)	Lachnospiraceae(100)	Coprococcus(100)	otu_2107(100)
Otu2681	0.001316	4e-06	0.000487	5.3e-05	0	2.7e-05	0	0	139	Firmicutes(100)	Clostridia(100)	Clostridiales(100)	Ruminococcaceae(100)	otu_2159(100)	unclassified(100)
Otu2695	0.000998	1e-06	0.000267	0.000138	0	6.6e-05	0	0	107	Firmicutes(100)	Clostridia(100)	Clostridiales(100)	Lachnospiraceae(100)	otu_2087(100)	unclassified(100)
Otu2702	0.000703	1e-06	0.000316	1.1e-05	0	1.1e-05	0	0	62	Firmicutes(100)	Clostridia(100)	Clostridiales(100)	Lachnospiraceae(100)	otu_2087(100)	unclassified(100)
Otu2706	0.00127	4e-06	0.000484	5.3e-05	0	5.3e-05	0	0	124	Firmicutes(100)	Clostridia(100)	Clostridiales(100)	Lachnospiraceae(100)	unclassified(96)	unclassified(96)
Otu2728	0.000476	0	0.000148	0	0	0	0	0	29	Firmicutes(100)	Clostridia(100)	Clostridiales(100)	Lachnospiraceae(100)	otu_2087(100)	unclassified(100)
Otu2771	0.004446	1.5e-05	0.000996	0.000128	0	0.000107	0	0	373	Firmicutes(100)	Clostridia(100)	Clostridiales(100)	Lachnospiraceae(100)	otu_2087(100)	unclassified(100)
Otu2772	0.000522	0	0.000136	0	0	0	0	0	47	Firmicutes(100)	Clostridia(100)	Clostridiales(100)	Lachnospiraceae(100)	otu_2087(100)	unclassified(100)
Otu2783	0.002223	6e-06	0.000624	0.000255	0	0.000121	0	0	231	Firmicutes(100)	Clostridia(100)	Clostridiales(100)	Lachnospiraceae(100)	otu_2087(100)	unclassified(100)
Otu2818	0.000975	1e-06	0.00028	2.1e-05	0	1.5e-05	0	0	93	Firmicutes(100)	Clostridia(100)	Clostridiales(100)	Ruminococcaceae(100)	otu_2159(100)	unclassified(100)
Otu2828	0.000794	1e-06	0.000187	7.4e-05	0	3e-05	0	0	76	Firmicutes(100)	Clostridia(100)	Clostridiales(100)	Ruminococcaceae(100)	unclassified(100)	unclassified(100)
Otu2861	0.002699	4e-06	0.000503	0.000213	0	0.000118	0	0	305	Firmicutes(100)	Clostridia(100)	Clostridiales(100)	Lachnospiraceae(100)	otu_2087(100)	unclassified(100)
Otu2911	0.000522	0	0.00014	0	0	0	0	0	46	Firmicutes(100)	Clostridia(100)	Clostridiales(100)	Lachnospiraceae(100)	otu_2087(100)	unclassified(100)
Otu2946	0.00059	1e-06	0.000234	1.1e-05	0	1.1e-05	0	0	54	Firmicutes(100)	Clostridia(100)	Clostridiales(100)	Lachnospiraceae(100)	otu_2087(100)	unclassified(100)
Otu2959	0.00118	2e-06	0.000318	9.6e-05	0	4.6e-05	0	0	120	Firmicutes(100)	Clostridia(100)	Clostridiales(100)	Lachnospiraceae(100)	otu_2087(100)	unclassified(100)
Otu2978	0.00744	0.000166	0.003332	0.000245	1e-06	0.000129	0	0	611	Firmicutes(100)	Clostridia(100)	Clostridiales(100)	Lachnospiraceae(100)	Clostridium(100)	otu_2101(100)
Otu3038	0.005081	6.5e-05	0.002082	0.000149	0	7.5e-05	0	0	478	Firmicutes(100)	Clostridia(100)	Clostridiales(100)	otu_1995(100)	unclassified(100)	unclassified(100)
Otu3119	0.001361	5e-06	0.000587	2.1e-05	0	2.1e-05	0	0	242	Firmicutes(100)	Clostridia(100)	Clostridiales(100)	Lachnospiraceae(100)	otu_2087(100)	unclassified(100)
Otu3226	0.001769	4e-06	0.00052	2.1e-05	0	1.5e-05	0	0	229	Firmicutes(100)	Clostridia(100)	Clostridiales(100)	Lachnospiraceae(100)	otu_2087(100)	unclassified(100)
Otu3262	0.001338	2e-06	0.000352	0.000276	0	0.000104	0	0	170	Firmicutes(100)	Clostridia(100)	Clostridiales(100)	Lachnospiraceae(100)	otu_2087(100)	unclassified(100)
Otu3276	0.00093	2e-06	0.000386	3.2e-05	0	2.3e-05	0	0	130	Firmicutes(100)	Clostridia(100)	Clostridiales(100)	Lachnospiraceae(100)	unclassified(100)	unclassified(100)
Otu3286	0.016173	0.000103	0.002626	0.000287	0	0.000109	0	0	1559	Firmicutes(100)	Clostridia(100)	Clostridiales(100)	Lachnospiraceae(100)	otu_2087(100)	unclassified(100)
Otu3343	0.001429	3e-06	0.000459	0	0	0	0	0	129	Firmicutes(100)	Clostridia(100)	Clostridiales(100)	Ruminococcaceae(100)	Oscillospira(100)	otu_2176(95)
Otu3344	0.00093	1e-06	0.000312	0	0	0	0	0	86	Firmicutes(100)	Clostridia(100)	Clostridiales(100)	Lachnospiraceae(100)	unclassified(100)	unclassified(100)
Otu3409	0.001111	3e-06	0.000431	7.4e-05	0	3.7e-05	0	0	115	Firmicutes(100)	Clostridia(100)	Clostridiales(100)	Lachnospiraceae(100)	otu_2087(100)	unclassified(100)
Otu3484	0.000975	1e-06	0.00019	4.3e-05	0	2e-05	0	0	103	Firmicutes(100)	Clostridia(100)	Clostridiales(100)	Ruminococcaceae(100)	otu_2159(95)	unclassified(95)
Otu3496	0.000885	1e-06	0.000204	3.2e-05	0	1.8e-05	0	0	154	Firmicutes(100)	Clostridia(100)	Clostridiales(100)	Lachnospiraceae(100)	otu_2087(98)	unclassified(98)
Otu3498	0.000998	2e-06	0.000384	4.3e-05	0	2.5e-05	0	0	259	Firmicutes(100)	Clostridia(100)	Clostridiales(100)	otu_1995(100)	unclassified(100)	unclassified(100)
Otu3522	0.003493	2.9e-05	0.001381	0.000276	0	8.1e-05	0	0	347	Firmicutes(100)	Clostridia(100)	Clostridiales(100)	Lachnospiraceae(100)	unclassified(99)	unclassified(99)
Otu3542	0.005557	0.000134	0.002986	0.000223	1e-06	0.000152	0	0	1196	Firmicutes(100)	Clostridia(100)	Clostridiales(100)	Lachnospiraceae(100)	otu_2087(100)	unclassified(100)
Otu3548	0.00059	1e-06	0.000298	2.1e-05	0	1.5e-05	0	0	62	Firmicutes(100)	Clostridia(100)	Clostridiales(100)	Lachnospiraceae(100)	otu_2087(100)	unclassified(100)
Otu4203	0.000794	1e-06	0.00019	9.6e-05	0	4.1e-05	0	0	136	Bacteroidetes(100)	Bacteroidia(100)	Bacteroidales(100)	Rikenellaceae(100)	Alistipes(100)	otu_1053(99)
Otu4212	0.019122	0.000258	0.004149	0.000138	0	4e-05	0	0	1603	Bacteroidetes(100)	Bacteroidia(100)	Bacteroidales(100)	Bacteroidaceae(100)	Bacteroides(100)	Bacteroides_uniformis(100)
Otu4219	0.005988	3.1e-05	0.00144	3.2e-05	0	1.8e-05	0	0	506	Bacteroidetes(100)	Bacteroidia(100)	Bacteroidales(100)	Bacteroidaceae(100)	Bacteroides(100)	Bacteroides_salyersiae(100)
Otu4247	0.001542	3e-06	0.000466	1.1e-05	0	1.1e-05	0	0	446	Bacteroidetes(100)	Bacteroidia(100)	Bacteroidales(100)	Bacteroidaceae(100)	Bacteroides(100)	Bacteroides_caccae(100)
Otu4252	0.012907	0.000288	0.004384	8.5e-05	0	3.4e-05	0	0	3345	Bacteroidetes(100)	Bacteroidia(100)	Bacteroidales(100)	Bacteroidaceae(100)	Bacteroides(100)	unclassified(74)
Otu4253	0.010502	0.000207	0.003715	0.000191	0	6.1e-05	0	0	3239	Bacteroidetes(100)	Bacteroidia(100)	Bacteroidales(100)	Porphyromonadaceae(100)	Parabacteroides(100)	otu_1022(100)
Otu4255	0.010344	0.000128	0.002919	0.000255	0	5.9e-05	0	0	2661	Bacteroidetes(100)	Bacteroidia(100)	Bacteroidales(100)	Bacteroidaceae(100)	Bacteroides(100)	otu_992(100)
Otu4446	0.000658	0	0.00018	1.1e-05	0	1.1e-05	0	0	60	Tenericutes(100)	Erysipelotrichi(100)	Erysipelotrichales(100)	Erysipelotrichaceae(100)	Holdemania(100)	otu_4211(100)
Otu4502	0.001724	6e-06	0.000614	8.5e-05	0	3.4e-05	0	0	175	Tenericutes(100)	Erysipelotrichi(100)	Erysipelotrichales(100)	Erysipelotrichaceae(100)	Incertae_sedis(100)	C11_K211(100)
Otu4518	0.000612	0	0.000142	5.3e-05	0	3.8e-05	0	0	71	Tenericutes(100)	Erysipelotrichi(100)	Erysipelotrichales(100)	Erysipelotrichaceae(100)	Incertae_sedis(100)	Clostridium_innocuum(100)
Otu4524	0.00093	1e-06	0.00026	4.3e-05	0	3.3e-05	0	0	120	Tenericutes(100)	Erysipelotrichi(100)	Erysipelotrichales(100)	Erysipelotrichaceae(100)	Incertae_sedis(100)	C11_K211(100)
Otu4845	0.004083	4e-05	0.001631	0.000223	0	8.5e-05	0	0	594	Deferribacteres(100)	Deferribacteres_(class)(100)	Deferribacterales(100)	Deferribacteraceae(100)	Mucispirillum(100)	Mucispirillum_schaedleri(100)
Otu4935	0.002087	1.2e-05	0.000909	0.000159	0	4.3e-05	0	0	238	Bacteroidetes(100)	unclassified(100)	unclassified(100)	unclassified(100)	unclassified(100)	unclassified(100)
Otu4937	0.000862	4e-06	0.000493	6.4e-05	0	3.6e-05	0	0	83	Bacteroidetes(100)	unclassified(100)	unclassified(100)	unclassified(100)	unclassified(100)	unclassified(100)
Otu2527	0.000907	1e-06	0.000273	0.000181	0	6.5e-05	0	1e-06	166	Firmicutes(100)	Clostridia(100)	Clostridiales(100)	Lachnospiraceae(100)	otu_2087(100)	unclassified(100)
Otu2953	0.000658	0	0.000122	8.5e-05	0	4.6e-05	0	2e-06	112	Firmicutes(100)	Clostridia(100)	Clostridiales(100)	Ruminococcaceae(100)	unclassified(98)	unclassified(98)
Otu3315	0.000476	0	0.000172	3.2e-05	0	2.3e-05	0	5e-06	57	Firmicutes(100)	Clostridia(100)	Clostridiales(100)	unclassified(100)	unclassified(100)	unclassified(100)
Otu2806	0.000567	0	0.00014	6.4e-05	0	3.6e-05	0	6e-06	54	Firmicutes(100)	Clostridia(100)	Clostridiales(100)	Ruminococcaceae(100)	Clostridium(100)	Clostridium_orbiscindens(100)
Otu4474	0.00034	0	0.000156	0	0	0	0	7e-06	28	Tenericutes(100)	Erysipelotrichi(100)	Erysipelotrichales(100)	Erysipelotrichaceae(100)	Holdemania(100)	otu_4211(100)
Otu2313	0.000794	2e-06	0.000366	0.00017	0	6.7e-05	0	1.6e-05	88	Firmicutes(100)	Clostridia(100)	Clostridiales(100)	Lachnospiraceae(100)	otu_2087(100)	unclassified(100)
Otu1981	0.000295	0	9.9e-05	0	0	0	0	6.3e-05	25	Firmicutes(100)	Clostridia(100)	Clostridiales(100)	Ruminococcaceae(100)	unclassified(100)	unclassified(100)
Otu4237	0.000295	0	9.9e-05	0	0	0	0	6.3e-05	33	Bacteroidetes(100)	Bacteroidia(100)	Bacteroidales(100)	Bacteroidaceae(100)	Bacteroides(100)	unclassified(85)
Otu2871	0.00034	0	0.000105	1.1e-05	0	1.1e-05	0	7.1e-05	21	Firmicutes(100)	Clostridia(100)	Clostridiales(100)	Lachnospiraceae(100)	otu_2087(100)	unclassified(100)
Otu2901	0.000499	0	0.000136	6.4e-05	0	3.9e-05	1e-06	8.9e-05	82	Firmicutes(100)	Clostridia(100)	Clostridiales(100)	Ruminococcaceae(100)	otu_2159(99)	unclassified(99)
Otu2817	0.000363	1e-06	0.000198	2.1e-05	0	1.5e-05	1e-06	0.000145	35	Firmicutes(100)	Clostridia(100)	Clostridiales(100)	Lachnospiraceae(100)	otu_2087(100)	unclassified(100)
Otu4138	0.000363	0	0.000164	2.1e-05	0	1.5e-05	1e-06	0.000145	37	Bacteroidetes(100)	Bacteroidia(100)	Bacteroidales(100)	Porphyromonadaceae(100)	otu_1014(100)	unclassified(100)
Otu2938	0.000272	0	0.000134	0	0	0	1e-06	0.000181	20	Firmicutes(100)	Clostridia(100)	Clostridiales(100)	Lachnospiraceae(100)	Clostridium(95)	otu_2101(95)
Otu2940	0.000272	0	0.000129	0	0	0	1e-06	0.000181	19	Firmicutes(100)	Clostridia(100)	Clostridiales(100)	Lachnospiraceae(100)	otu_2087(100)	unclassified(100)
Otu2005	0.000476	0	0.000132	6.4e-05	0	2.8e-05	1e-06	0.000206	86	Firmicutes(100)	Clostridia(100)	Clostridiales(100)	Lachnospiraceae(100)	Lachnospira(95)	otu_2121(95)
Otu3065	0.000703	1e-06	0.000206	0.00017	0	7.3e-05	2e-06	0.000325	104	Firmicutes(100)	Clostridia(100)	Clostridiales(100)	Ruminococcaceae(100)	otu_2159(100)	unclassified(100)
Otu2316	0.000295	0	7.3e-05	1.1e-05	0	1.1e-05	4e-06	0.000544	30	Firmicutes(100)	Clostridia(100)	Clostridiales(100)	Lachnospiraceae(100)	otu_2087(100)	unclassified(100)
Otu1947	0	0	0	0.00033	1e-06	0.00014	8e-06	0.001259	63	Firmicutes(100)	Clostridia(100)	Clostridiales(100)	Lachnospiraceae(100)	otu_2087(100)	unclassified(100)
Otu3301	0	0	0	0.00033	0	9.4e-05	8e-06	0.001259	74	Firmicutes(100)	Clostridia(100)	Clostridiales(100)	Ruminococcaceae(100)	Oscillospira(100)	otu_2176(100)
Otu2974	0.000227	0	0.000108	0	0	0	1.1e-05	0.001632	17	Firmicutes(100)	Clostridia(100)	Clostridiales(100)	Lachnospiraceae(100)	otu_2087(100)	unclassified(100)
Otu2781	0.000522	1e-06	0.000207	0.000106	0	6.2e-05	1.3e-05	0.001855	69	Firmicutes(100)	Clostridia(100)	Clostridiales(100)	Lachnospiraceae(100)	otu_2087(100)	unclassified(100)
Otu4216	0.000522	0	0.000175	0.000117	0	3.9e-05	2.3e-05	0.003283	73	Bacteroidetes(100)	Bacteroidia(100)	Bacteroidales(100)	Porphyromonadaceae(100)	otu_1014(100)	unclassified(100)
Otu2859	0.00025	0	0.000161	1.1e-05	0	1.1e-05	3e-05	0.004251	23	Firmicutes(100)	Clostridia(100)	Clostridiales(100)	Lachnospiraceae(100)	otu_2087(100)	unclassified(100)
Otu3503	0.000907	1e-06	0.000234	0.00033	0	9.7e-05	3e-05	0.0043	299	Firmicutes(100)	Clostridia(100)	Clostridiales(100)	Lachnospiraceae(100)	unclassified(96)	unclassified(96)
Otu1972	0.000204	1e-06	0.000204	0	0	0	3.4e-05	0.004621	12	Firmicutes(100)	Clostridia(100)	Clostridiales(100)	Lachnospiraceae(100)	unclassified(100)	unclassified(100)
Otu2636	0.000204	0	8.7e-05	0	0	0	3.4e-05	0.004621	29	Firmicutes(100)	Clostridia(100)	Clostridiales(100)	otu_1995(100)	unclassified(100)	unclassified(100)
Otu2684	0.000204	0	0.000104	0	0	0	3.4e-05	0.004621	16	Firmicutes(100)	Clostridia(100)	Clostridiales(100)	Lachnospiraceae(100)	otu_2087(100)	unclassified(100)
Otu4498	0.000204	0	9.3e-05	0	0	0	3.4e-05	0.004621	18	Tenericutes(100)	Erysipelotrichi(100)	Erysipelotrichales(100)	Erysipelotrichaceae(100)	Incertae_sedis(100)	MLG480(100)
Otu2784	0.000363	0	0.000107	5.3e-05	0	3.1e-05	4e-05	0.005283	54	Firmicutes(100)	Clostridia(100)	Clostridiales(100)	Ruminococcaceae(100)	unclassified(84)	unclassified(84)
Otu3204	0	0	0	0.000298	0	5.7e-05	4.2e-05	0.005513	110	Firmicutes(100)	Clostridia(100)	Clostridiales(100)	Ruminococcaceae(100)	unclassified(95)	unclassified(95)
Otu2381	0.000386	0	0.000104	6.4e-05	0	2.4e-05	4.4e-05	0.005678	56	Firmicutes(100)	Clostridia(100)	Clostridiales(100)	Lachnospiraceae(100)	Anaerostipes(100)	Anaerostipes_caccae(100)
Otu3513	0.000408	0	0.000142	7.4e-05	0	2.5e-05	4.6e-05	0.005918	70	Firmicutes(100)	Clostridia(100)	Clostridiales(100)	Ruminococcaceae(100)	otu_2159(99)	unclassified(99)
Otu2486	0.000726	1e-06	0.000187	0.000234	0	7.9e-05	4.9e-05	0.006259	102	Firmicutes(100)	Clostridia(100)	Clostridiales(100)	Ruminococcaceae(100)	otu_2159(100)	unclassified(100)
Otu2038	0.000272	0	7.6e-05	2.1e-05	0	1.5e-05	5.1e-05	0.006348	29	Firmicutes(100)	Clostridia(100)	Clostridiales(100)	Lachnospiraceae(100)	Anaerostipes(97)	Anaerostipes_caccae(97)
