# Supplementary material for: Aerosol Mycobacterium tuberculosis Infection Causes Rapid Loss of Diversity in Gut Microbiota
Source: PLoS One. 2014 May 12;9(5):e97048. doi: 10.1371/journal.pone.0097048 (PMC4018338; doi:10.1371/journal.pone.0097048)
Supplement: Table S3 — Differentially abundant OTUs in uninfected and infected samples. A q-value cutoff of q<0.01 was used. (XLSX) [file pone.0097048.s005.xlsx]

## Sheet: Sheet1
OTU	mean(uninfected)	variance(uninfected)	stderr(uninfected)	mean(infected)	variance(infected)	stderr(infected)	p-value	q-value	# sequences in OTU	Phylum (% confidence)	Class (% confidence)	Order (% confidence)	Family (% confidence)	Genus (% confidence)	Species (% confidence)
Otu2202	0.000769	0	0.000282	0	0	0	0	0	79	Firmicutes(100)	Clostridia(100)	Clostridiales(100)	Lachnospiraceae(100)	otu_2087(100)	unclassified(100)
Otu2992	0.000839	2e-06	0.00067	0	0	0	0	0	58	Firmicutes(100)	Clostridia(100)	Clostridiales(100)	Lachnospiraceae(100)	otu_2087(100)	unclassified(100)
Otu3008	0.000746	1e-06	0.000355	0	0	0	0	0	1090	Firmicutes(100)	Clostridia(100)	Clostridiales(100)	Ruminococcaceae(100)	otu_2159(100)	unclassified(100)
Otu3074	0.001329	6e-06	0.001133	0	0	0	0	0	126	Firmicutes(100)	Clostridia(100)	Clostridiales(100)	Lachnospiraceae(100)	otu_2087(100)	unclassified(100)
Otu3092	0.001073	1e-06	0.000452	0	0	0	0	0	128	Firmicutes(100)	Clostridia(100)	Clostridiales(100)	Ruminococcaceae(100)	otu_2159(100)	unclassified(100)
Otu3108	0.001026	2e-06	0.000638	0	0	0	0	0	106	Firmicutes(100)	Clostridia(100)	Clostridiales(100)	Lachnospiraceae(100)	otu_2087(100)	unclassified(100)
Otu3119	0.001376	2e-06	0.000707	0	0	0	0	0	242	Firmicutes(100)	Clostridia(100)	Clostridiales(100)	Lachnospiraceae(100)	otu_2087(100)	unclassified(100)
Otu3258	0.001189	4e-06	0.000872	0	0	0	0	0	124	Firmicutes(100)	Clostridia(100)	Clostridiales(100)	Lachnospiraceae(100)	otu_2087(100)	unclassified(100)
Otu3276	0.000746	2e-06	0.000659	0	0	0	0	0	130	Firmicutes(100)	Clostridia(100)	Clostridiales(100)	Lachnospiraceae(100)	unclassified(100)	unclassified(100)
Otu3284	0.000746	0	0.000217	0	0	0	0	0	64	Firmicutes(100)	Clostridia(100)	Clostridiales(100)	Lachnospiraceae(100)	otu_2087(100)	unclassified(100)
Otu3319	0.001492	4e-06	0.00085	0	0	0	0	0	135	Firmicutes(100)	Clostridia(100)	Clostridiales(100)	Ruminococcaceae(100)	unclassified(99)	unclassified(99)
Otu3324	0.001586	6e-06	0.001054	0	0	0	0	0	125	Firmicutes(100)	Clostridia(100)	Clostridiales(100)	otu_1995(100)	unclassified(100)	unclassified(100)
Otu3330	0.001003	2e-06	0.00058	4.7e-05	0	2.9e-05	0	0	216	Firmicutes(100)	Clostridia(100)	Clostridiales(100)	Lachnospiraceae(100)	otu_2087(100)	unclassified(100)
Otu3336	0.000723	2e-06	0.000581	0	0	0	0	0	59	Firmicutes(100)	Clostridia(100)	Clostridiales(100)	otu_1995(100)	unclassified(100)	unclassified(100)
Otu3357	0.000956	2e-06	0.00056	7e-05	0	4.7e-05	0	0	95	Firmicutes(100)	Clostridia(100)	Clostridiales(100)	Lachnospiraceae(100)	Clostridium(100)	otu_2101(100)
Otu3401	0.001492	1e-06	0.000528	0	0	0	0	0	126	Firmicutes(100)	Clostridia(100)	Clostridiales(100)	Ruminococcaceae(100)	otu_2159(99)	unclassified(99)
Otu3434	0.002752	3e-06	0.000762	2.3e-05	0	2.3e-05	0	0	231	Firmicutes(100)	Clostridia(100)	Clostridiales(100)	Lachnospiraceae(100)	otu_2087(100)	unclassified(100)
Otu3435	0.005643	3e-05	0.00246	4.7e-05	0	2.9e-05	0	0	506	Firmicutes(100)	Clostridia(100)	Clostridiales(100)	Catabacteriaceae(98)	otu_1998(98)	unclassified(98)
Otu3436	0.002472	4e-06	0.000923	0	0	0	0	0	469	Firmicutes(100)	Clostridia(100)	Clostridiales(100)	unclassified(100)	unclassified(100)	unclassified(100)
Otu3438	0.001562	3e-06	0.000769	2.3e-05	0	2.3e-05	0	0	143	Firmicutes(100)	Clostridia(100)	Clostridiales(100)	Lachnospiraceae(100)	otu_2087(100)	unclassified(100)
Otu3440	0.001516	1e-06	0.000361	9.3e-05	0	6.8e-05	0	0	199	Firmicutes(100)	Clostridia(100)	Clostridiales(100)	Lachnospiraceae(100)	Clostridium(100)	otu_2101(100)
Otu3444	0.001003	1e-06	0.000398	7e-05	0	4.7e-05	0	0	167	Firmicutes(100)	Clostridia(100)	Clostridiales(100)	Lachnospiraceae(100)	unclassified(98)	unclassified(98)
Otu3488	0.005573	5e-05	0.003171	2.3e-05	0	2.3e-05	0	0	1405	Firmicutes(100)	Clostridia(100)	Clostridiales(100)	Lachnospiraceae(100)	otu_2087(100)	unclassified(100)
Otu3509	0.013035	0.000144	0.005361	0	0	0	0	0	1170	Firmicutes(100)	Clostridia(100)	Clostridiales(100)	Lachnospiraceae(100)	otu_2087(100)	unclassified(100)
Otu3518	0.000746	0	0.000314	0	0	0	0	0	487	Firmicutes(100)	Clostridia(100)	Clostridiales(100)	Lachnospiraceae(100)	otu_2087(100)	unclassified(100)
Otu3519	0.001003	1e-06	0.000418	2.3e-05	0	2.3e-05	0	0	609	Firmicutes(100)	Clostridia(100)	Clostridiales(100)	Lachnospiraceae(100)	unclassified(99)	unclassified(99)
Otu3528	0.00464	1.7e-05	0.001824	0	0	0	0	0	444	Firmicutes(100)	Clostridia(100)	Clostridiales(100)	Lachnospiraceae(100)	otu_2087(100)	unclassified(100)
Otu3545	0.021476	0.000722	0.012013	2.3e-05	0	2.3e-05	0	0	1964	Firmicutes(100)	Clostridia(100)	Clostridiales(100)	Lachnospiraceae(100)	Clostridium(100)	unclassified(99)
Otu3546	0.006832	7.6e-05	0.003895	0	0	0	0	0	638	Firmicutes(100)	Clostridia(100)	Clostridiales(100)	Catabacteriaceae(100)	otu_1998(100)	unclassified(100)
Otu3553	0.003008	3e-06	0.000835	4.7e-05	0	2.9e-05	0	0	283	Firmicutes(100)	Clostridia(100)	Clostridiales(100)	Lachnospiraceae(100)	otu_2087(100)	unclassified(100)
Otu3560	0.006879	5.3e-05	0.003257	9.3e-05	0	4.4e-05	0	0	677	Firmicutes(100)	Clostridia(100)	Clostridiales(100)	Lachnospiraceae(100)	unclassified(75)	unclassified(75)
Otu3574	0.021779	0.000385	0.008776	2.3e-05	0	2.3e-05	0	0	2300	Firmicutes(100)	Clostridia(100)	Clostridiales(100)	Lachnospiraceae(100)	otu_2087(100)	unclassified(100)
Otu3575	0.002845	6e-06	0.001064	2.3e-05	0	2.3e-05	0	0	257	Firmicutes(100)	Clostridia(100)	Clostridiales(100)	Lachnospiraceae(100)	otu_2087(100)	unclassified(100)
Otu3578	0.002891	1.9e-05	0.001933	9.3e-05	0	6.8e-05	0	0	274	Firmicutes(100)	Clostridia(100)	Clostridiales(100)	Lachnospiraceae(100)	otu_2087(100)	unclassified(100)
Otu4247	0.003358	2.5e-05	0.002215	0	0	0	0	0	446	Bacteroidetes(100)	Bacteroidia(100)	Bacteroidales(100)	Bacteroidaceae(100)	Bacteroides(100)	Bacteroides_caccae(100)
Otu4407	0.000676	1e-06	0.000507	0	0	0	0	0	48	Actinobacteria(100)	Actinobacteria_(class)(100)	Coriobacteriales(100)	Coriobacteriaceae(100)	unclassified(100)	unclassified(100)
Otu4413	0.006016	2.1e-05	0.002057	0	0	0	0	0	1885	Actinobacteria(100)	Actinobacteria_(class)(100)	Coriobacteriales(100)	Coriobacteriaceae(100)	Adlercreutzia(100)	Adlercreutzia_equolifaciens(100)
Otu4835	0.001399	6e-06	0.001056	0	0	0	0	0	130	Tenericutes(100)	Mollicutes(100)	RF39(100)	otu_4318(100)	unclassified(100)	unclassified(100)
Otu3002	0.00063	0	0.000241	0	0	0	0	2e-06	52	Firmicutes(100)	Clostridia(100)	Clostridiales(100)	Ruminococcaceae(100)	unclassified(100)	unclassified(100)
Otu3426	0.00063	1e-06	0.00037	0	0	0	0	2e-06	45	Firmicutes(100)	Clostridia(100)	Clostridiales(100)	unclassified(85)	unclassified(85)	unclassified(85)
Otu3460	0.0007	0	0.000188	2.3e-05	0	2.3e-05	0	3e-06	469	Firmicutes(100)	Clostridia(100)	Clostridiales(100)	Ruminococcaceae(100)	Oscillospira(100)	otu_2176(100)
Otu4826	0.000606	2e-06	0.000578	0	0	0	0	3e-06	42	Tenericutes(100)	Mollicutes(100)	RF39(100)	otu_4318(100)	unclassified(100)	unclassified(100)
Otu3340	0.000583	1e-06	0.00043	0	0	0	0	6e-06	55	Firmicutes(100)	Clostridia(100)	Clostridiales(100)	Ruminococcaceae(100)	otu_2159(100)	unclassified(100)
Otu3457	0.000676	1e-06	0.000405	2.3e-05	0	2.3e-05	0	6e-06	71	Firmicutes(100)	Clostridia(100)	Clostridiales(100)	Ruminococcaceae(100)	Oscillospira(89)	otu_2176(89)
Otu3226	0.0007	1e-06	0.00046	4.7e-05	0	4.7e-05	0	2.4e-05	229	Firmicutes(100)	Clostridia(100)	Clostridiales(100)	Lachnospiraceae(100)	otu_2087(100)	unclassified(100)
Otu3487	0.000536	1e-06	0.000368	0	0	0	0	2.4e-05	62	Firmicutes(100)	Clostridia(100)	Clostridiales(100)	Catabacteriaceae(92)	otu_1998(92)	unclassified(92)
Otu3559	0.000536	0	0.000241	0	0	0	0	2.4e-05	53	Firmicutes(100)	Clostridia(100)	Clostridiales(100)	Lachnospiraceae(100)	unclassified(55)	unclassified(55)
Otu3157	0.00049	0	0.000171	0	0	0	1e-06	8.9e-05	52	Firmicutes(100)	Clostridia(100)	Clostridiales(100)	Ruminococcaceae(100)	Clostridium(100)	otu_2166(89)
Otu3408	0.00049	0	0.000237	0	0	0	1e-06	8.9e-05	37	Firmicutes(100)	Clostridia(100)	Clostridiales(100)	otu_1995(100)	unclassified(100)	unclassified(100)
Otu1030	0.000466	0	0.000266	0	0	0	2e-06	0.000168	55	Firmicutes(100)	Clostridia(100)	Clostridiales(100)	Lachnospiraceae(100)	otu_2087(100)	unclassified(100)
Otu3245	0.000466	0	0.000152	0	0	0	2e-06	0.000168	47	Firmicutes(100)	Clostridia(100)	Clostridiales(100)	Ruminococcaceae(100)	unclassified(98)	unclassified(98)
Otu3516	0.000466	0	0.000199	0	0	0	2e-06	0.000168	37	Firmicutes(100)	Clostridia(100)	Clostridiales(100)	otu_1995(100)	unclassified(100)	unclassified(100)
Otu3147	0.000443	0	0.000196	0	0	0	4e-06	0.00033	29	Firmicutes(100)	Clostridia(100)	Clostridiales(100)	Ruminococcaceae(100)	otu_2159(100)	unclassified(100)
Otu2953	0.000513	0	0.000201	2.3e-05	0	2.3e-05	6e-06	0.000485	112	Firmicutes(100)	Clostridia(100)	Clostridiales(100)	Ruminococcaceae(100)	unclassified(98)	unclassified(98)
Otu3508	0.000676	0	0.000254	9.3e-05	0	6.8e-05	1.1e-05	0.000909	64	Firmicutes(100)	Clostridia(100)	Clostridiales(100)	Ruminococcaceae(100)	otu_2159(100)	unclassified(100)
Otu0005	0.000373	1e-06	0.000345	0	0	0	3e-05	0.002335	30	Actinobacteria(100)	Actinobacteria_(class)(100)	Bifidobacteriales(100)	Bifidobacteriaceae(100)	Bifidobacterium(100)	Bifidobacterium_pseudolongum(100)
Otu3133	0.000373	0	0.000135	0	0	0	3e-05	0.002335	37	Firmicutes(100)	Clostridia(100)	Clostridiales(100)	Lachnospiraceae(100)	unclassified(100)	unclassified(100)
Otu3274	0.000373	0	0.000203	0	0	0	3e-05	0.002335	29	Firmicutes(100)	Clostridia(100)	Clostridiales(100)	Lachnospiraceae(100)	unclassified(90)	unclassified(90)
Otu3430	0.000373	0	0.000254	0	0	0	3e-05	0.002335	36	Firmicutes(100)	Clostridia(100)	Clostridiales(100)	Ruminococcaceae(100)	Oscillospira(100)	otu_2176(100)
Otu4837	0.000373	0	0.000186	0	0	0	3e-05	0.002335	28	Tenericutes(100)	Mollicutes(100)	RF39(100)	otu_4318(100)	unclassified(100)	unclassified(100)
Otu3427	0.000443	0	0.000207	2.3e-05	0	2.3e-05	4e-05	0.003014	47	Firmicutes(100)	Clostridia(100)	Clostridiales(100)	Catabacteriaceae(100)	otu_1998(100)	unclassified(100)
Otu0768	0.00035	0	0.000266	0	0	0	6.1e-05	0.004253	27	Firmicutes(100)	Clostridia(100)	Clostridiales(100)	Lachnospiraceae(100)	otu_2087(100)	unclassified(100)
Otu3186	0.00035	0	0.000161	0	0	0	6.1e-05	0.004253	28	Firmicutes(100)	Clostridia(100)	Clostridiales(100)	Lachnospiraceae(100)	otu_2087(100)	unclassified(100)
Otu3219	0.00035	0	0.000205	0	0	0	6.1e-05	0.004253	42	Firmicutes(100)	Clostridia(100)	Clostridiales(100)	Lachnospiraceae(100)	otu_2087(100)	unclassified(100)
Otu3306	0.000606	1e-06	0.000324	9.3e-05	0	9.3e-05	5.9e-05	0.004253	80	Firmicutes(100)	Clostridia(100)	Clostridiales(100)	otu_1995(100)	unclassified(100)	unclassified(100)
Otu3566	0.00035	0	0.000169	0	0	0	6.1e-05	0.004253	22	Firmicutes(100)	Clostridia(100)	Clostridiales(100)	Lachnospiraceae(100)	unclassified(100)	unclassified(100)
Otu3573	0.00042	0	0.00019	2.3e-05	0	2.3e-05	7.6e-05	0.005236	68	Firmicutes(100)	Clostridia(100)	Clostridiales(100)	Lachnospiraceae(100)	otu_2087(100)	unclassified(100)
Otu3552	0.000583	0	0.000295	9.3e-05	0	5.7e-05	0.000103	0.007008	62	Firmicutes(100)	Clostridia(100)	Clostridiales(100)	Ruminococcaceae(100)	otu_2159(100)	unclassified(100)
Otu3264	0.000326	0	0.000269	0	0	0	0.000122	0.007808	47	Firmicutes(100)	Clostridia(100)	Clostridiales(100)	Lachnospiraceae(100)	otu_2087(100)	unclassified(100)
Otu3269	0.000326	0	0.000298	0	0	0	0.000122	0.007808	36	Firmicutes(100)	Clostridia(100)	Clostridiales(100)	Lachnospiraceae(100)	otu_2087(100)	unclassified(100)
Otu3279	0.000326	0	0.000272	0	0	0	0.000122	0.007808	36	Firmicutes(100)	Clostridia(100)	Clostridiales(100)	Dehalobacteriaceae(100)	Dehalobacterium(100)	otu_2072(100)
Otu3452	0.000326	0	0.000228	0	0	0	0.000122	0.007808	33	Firmicutes(100)	Clostridia(100)	Clostridiales(100)	Lachnospiraceae(100)	otu_2087(100)	unclassified(100)
Otu3510	0.000396	0	0.000136	2.3e-05	0	2.3e-05	0.000145	0.009143	80	Firmicutes(100)	Clostridia(100)	Clostridiales(100)	otu_1995(100)	unclassified(100)	unclassified(100)
